# Supplementary material for: Subcellular partitioning of protein kinase activity revealed by functional kinome profiling
Source: Sci Rep. 2022 Oct 15;12:17300. doi: 10.1038/s41598-022-21026-5 (PMC9569338; doi:10.1038/s41598-022-21026-5)
Supplement: Supplementary file 2 — Supplementary Information 2. [file 41598_2022_21026_MOESM2_ESM.xlsx]

## Sheet: Sheet1
Protein
AKT3
FOXO3
PHLPP1
MAP3K5
TSC2
PHLPP2
RICTOR
MTOR
GSK3B
AKT1S1
PDPK1
FOXO1
TP53
MDM2
MLST8
PPP2CA
PPP2R5D
PPP2R5B
PPP2R5A
PPP2R5C
FOXO6
CDK5
CDK5R1
MAPT
NES
CDK5R2
CABLES1
CCNB1
CDKN1B
PCNA
NDEL1
PPP1R1B
PPARG
CCNI
JUN
CCND1
DPYSL2
CDC25B
CCNE1
CSNK1D
PRKAA2
PRKAG1
PRKAB2
PRKAB1
PRKAG2
PRKAG3
ACACA
STK11
CAMKK2
RPTOR
PPARGC1A
RHEB
RRAGB
RRAGA
BECN1
LEP
TSC1
PIK3C3
CDK1
CKS1B
CCNB3
CDC20
CCNA1
BUB1
CKS2
BUB1B
CDC25C
CCNA2
CDKN1A
CCNB2
GADD45A
NCAPG
KIF11
PBK
MAD2L1
WEE1
PAK1
ARHGEF7
CDC42
NCK1
RAC1
NCK2
RAC3
ARHGEF6
GIT1
AKT1
GIT2
RHOA
PXN
RAC2
MAP2K1
RAF1
FLNA
NCF1
LIMK1
ARHGDIA
MAPK14
DYRK4
DCAF7
NRIP2
EIF2B5
KATNAL1
KATNA1
PLK1
AURKA
ERCC6L
KIF23
NDC80
KIF20A
CENPU
PRC1
ECT2
CENPE
BORA
FBXO5
PKMYT1
FOXM1
CDK17
TDRD7
CCDC180
TOB2
CCNY
SUSD4
CDC6
TNNC2
CDK14
MGAT4C
CCNYL1
MSH5
CDK4
HSP90AA1
CDKN2D
CDKN2B
CCND3
CDKN2A
CDKN2C
CCND2
RB1
CDC37
RBL1
PSMD10
CEBPA
E2F3
PRKACA
PRKAR1A
PRKAR2B
PRKAR1B
PKIA
PRKAR2A
PRKACB
BAD
RELA
PDE4D
AKAP1
PFKFB1
AKAP14
CREB1
PDE4B
RYR2
ABCA1
PAK4
PAK7
SSH1
ARHGEF11
GAB1
CTTN
FGFR2
GRB2
SRC
MET
HGF
PAK3
IKBKB
NFKBIA
IKBKG
TRAF6
NFKB1
KEAP1
TNFRSF1A
NFKBIB
BCL10
NFKB2
TRAF2
MAP3K7
TNF
CHUK
MAP3K14
PRKCQ
ERC1
TAB1
TAB2
RPS6KA2
MAPK1
MAPK3
RPS6KA1
MAPK7
CEBPB
RPS6KA3
RPS6KA6
RPS6KA5
RPS6KA4
HRAS
ATF4
MEFV
KRAS
NRAS
RELB
MYD88
IRF7
TRAF3
PEBP1
DYRK2
VPRBP
ATM
MDM4
UBB
UBC
UBA52
RPS27A
UBR5
DDB1
RNF8
MDM1
SLC35E3
STYX
CEP78
NUP107
SRPK2
SRSF1
U2AF2
DDX23
U2AFBP
SRSF6
SNRNP70
SRSF5
LUC7L3
SRSF2
DDX46
SNRNP27
RBM39
ACIN1
RNPS1
PRPF38A
RBM23
LUC7L
CLK2
SRSF3
SRSF4
DYRK1B
PCBD2
PCBD1
HNF1A
FAM53C
RANBP9
RNF169
EID2
C10orf71
LZTS2
LIN52
TROAP
RBL2
CIRBP
RCAN1
C1orf27
LGALS16
MAP3K19
LGALS3
S100B
SRF
MYT1
PRPF4B
EFTUD2
PRPF8
PNN
PRPF31
SF3B1
PRPF4
RBM25
SNRNP200
SART1
SF3B5
USP39
SNRNP40
PRPF6
RBM42
PRPF3
NHP2L1
SNRPB
SNRPF
HIPK1
NPPA
RASSF5
PAGE4
DAXX
NKX2-5
KMT2A
CTNNB1
FHL3
PML
GATA4
HMBOX1
PLK3
CHEK2
ATR
RASGRF1
YWHAH
TP73
KSR1
LSP1
CDC5L
CIB1
CD209
CLEC4M
CDC14A
PRKACG
ADCY8
GRIN2A
GRIN2B
AKAP9
GNAS
PPP1CA
ITPR1
RIPK3
CASP8
FADD
RIPK1
TRADD
ZBP1
MLKL
CFLAR
BIRC2
BIRC3
XIAP
TNFSF10
FASLG
FAS
TICAM1
TNFRSF10A
TNFRSF10B
SIRT2
PRKCE
YWHAZ
TIAM1
PTK2B
LCK
ADCY5
ADCY6
HIPK2
UBE2I
SIAH1
SUMO1
AXIN1
EP300
MECP2
NLK
RUNX1
CBFB
TP53INP1
PIN1
PKN2
PKN3
PKN1
RHOC
RHOB
YWHAE
PTPN13
PPP1R14A
CCBL2
LSM4
LSM3
LSM6
LSM2
LSM7
CDK6
CDC25A
E2F5
CCNH
E2F2
CDKL5
DLG4
DNMT1
STXBP1
FOXG1
PCDH19
RAI2
SCN1A
KCNQ2
NHS
NTNG1
PTPRM
SCN2A
PPEF1
GLRA2
LRRC4C
AP1S2
PCDH10
KCNT1
ASTN1
PRKG1
MRVI1
PPP1R12A
GTF2I
VASP
KCNMA1
GUCY1A2
RAP1GAP2
GUCY1B3
KCNMB1
RGS2
TBXA2R
GUCY1A3
KCNMB4
TNNI1
KCNMB3
PLN
PDE5A
CDK7
GTF2H3
POLR2A
GTF2H2
MNAT1
GTF2H1
ERCC2
ERCC3
GTF2H4
GTF2H5
GTF2E1
GTF2E2
CDK2
GTF2B
CCNT1
TBP
CDK9
PLK4
CEP152
STIL
CEP192
BTRC
SASS6
CENPJ
CEP135
CCP110
ASPM
TTK
FBXW11
PCNT
