# Supplementary material for: Subcellular partitioning of protein kinase activity revealed by functional kinome profiling
Source: Sci Rep. 2022 Oct 15;12:17300. doi: 10.1038/s41598-022-21026-5 (PMC9569338; doi:10.1038/s41598-022-21026-5)
Supplement: Supplementary file 3 — Supplementary Information 3. [file 41598_2022_21026_MOESM3_ESM.xlsx]

## Sheet: sheet1
GO term ID	user interface reference code	GO domain	GO term name	GO term name - hierarchical structure	GO parent term ID	GSEA p-value	GSEA 'gene cluster' FDR corrected p-value	genes - hgnc_id	genes - hgnc_symbol	genes - your genelist input
GO:0045202		CC	synapse	synapse		6.79477e-10	1.01922e-08	HGNC:9388;HGNC:9390;HGNC:9391;HGNC:15916;HGNC:12458;HGNC:12363;HGNC:9955;HGNC:678;HGNC:9299;HGNC:9956;HGNC:12851;HGNC:12853;HGNC:903;HGNC:10417;HGNC:10011;HGNC:10430;HGNC:10433;HGNC:10435;HGNC:668;HGNC:3014;HGNC:1775;HGNC:9281;HGNC:9380;HGNC:9612;HGNC:11444;HGNC:9401;HGNC:17072;HGNC:2514;HGNC:4687;HGNC:23319;HGNC:4586;HGNC:6284;HGNC:239;HGNC:10588;HGNC:10585;HGNC:4585;HGNC:6180;HGNC:3754;HGNC:939…	PRKAR1A;PRKAR1B;PRKAR2A;PAK5;UBA52;TSC2;RELA;ARHGDIA;PPP2CA;RELB;YWHAE;YWHAH;AXIN1;RPS27A;RHEB;RPS6KA1;RPS6KA4;RPS6KA6;RHOB;DPYSL2;CDK5R1;PPP1CA;PRKACA;PTK2B;STXBP1;PRKCE;ERC1;CTNNB1;GUCY1B1;NTNG1;GRIN2B;KCNMA1;ADCY8;SCN2A;SCN1A;GRIN2A;ITPR1;FLNA;PRKAR2B;PAK1;PPP1R1B;GIT1;RAC1;RHOA;CDK5;CTTN;PIN1;MTOR;YWHAZ;SRC;LCK;AKAP1;PAK3;MAPK1;MAP2K1;GSK3B;TSC1;AURKA;CDKL5;DLG4;AKAP9;TIAM1;LRRC4C	PRKAR1A;PRKAR1B;PRKAR2A;PAK7;UBA52;TSC2;RELA;ARHGDIA;PPP2CA;RELB;YWHAE;YWHAH;AXIN1;RPS27A;RHEB;RPS6KA1;RPS6KA4;RPS6KA6;RHOB;DPYSL2;CDK5R1;PPP1CA;PRKACA;PTK2B;STXBP1;PRKCE;ERC1;CTNNB1;GUCY1B3;NTNG1;GRIN2B;KCNMA1;ADCY8;SCN2A;SCN1A;GRIN2A;ITPR1;FLNA;PRKAR2B;PAK1;PPP1R1B;GIT1;RAC1;RHOA;CDK5;CTTN;PIN1;MTOR;YWHAZ;SRC;LCK;AKAP1;PAK3;MAPK1;MAP2K1;GSK3B;TSC1;AURKA;CDKL5;DLG4;AKAP9;TIAM1;LRRC4C
GO:0097060	A1	CC	synaptic membrane	├─ synaptic membrane	GO:0045202
GO:0099243	A2	CC	extrinsic component of synaptic membrane	│ ├─ extrinsic component of synaptic membrane	GO:0097060
GO:0099699	A3	CC	integral component of synaptic membrane	│ └─ integral component of synaptic membrane	GO:0097060
GO:0098793	B1	CC	presynapse	├─ presynapse	GO:0045202	0.0274999	0.0515623	HGNC:3014;HGNC:1775;HGNC:9281;HGNC:12853;HGNC:9380;HGNC:9612;HGNC:11444;HGNC:9401;HGNC:17072;HGNC:2514;HGNC:4687;HGNC:23319;HGNC:4586;HGNC:6284;HGNC:239;HGNC:10588;HGNC:10585;HGNC:4585;HGNC:12458;HGNC:10417;HGNC:6180	DPYSL2;CDK5R1;PPP1CA;YWHAH;PRKACA;PTK2B;STXBP1;PRKCE;ERC1;CTNNB1;GUCY1B1;NTNG1;GRIN2B;KCNMA1;ADCY8;SCN2A;SCN1A;GRIN2A;UBA52;RPS27A;ITPR1	DPYSL2;CDK5R1;PPP1CA;YWHAH;PRKACA;PTK2B;STXBP1;PRKCE;ERC1;CTNNB1;GUCY1B3;NTNG1;GRIN2B;KCNMA1;ADCY8;SCN2A;SCN1A;GRIN2A;UBA52;RPS27A;ITPR1
GO:0099523	B2	CC	presynaptic cytosol	│ ├─ presynaptic cytosol	GO:0098793	0.0554366	0.0798204	HGNC:11444;HGNC:9401;HGNC:17072	STXBP1;PRKCE;ERC1	STXBP1;PRKCE;ERC1
GO:0099569	B3	CC	presynaptic cytoskeleton	│ ├─ presynaptic cytoskeleton	GO:0098793
GO:0099182	B12	CC	presynaptic intermediate filament cytoskeleton	│ │ ├─ presynaptic intermediate filament cytoskeleton	GO:0099569
GO:0099143	B13	CC	presynaptic actin cytoskeleton	│ │ └─ presynaptic actin cytoskeleton	GO:0099569
GO:0048786	B4	CC	presynaptic active zone	│ ├─ presynaptic active zone	GO:0098793	0.00859464	0.0184171	HGNC:17072;HGNC:2514;HGNC:4687;HGNC:11444;HGNC:23319;HGNC:4586;HGNC:6284	ERC1;CTNNB1;GUCY1B1;STXBP1;NTNG1;GRIN2B;KCNMA1	ERC1;CTNNB1;GUCY1B3;STXBP1;NTNG1;GRIN2B;KCNMA1
GO:0098831	B14	CC	presynaptic active zone cytoplasmic component	│ │ ├─ presynaptic active zone cytoplasmic component	GO:0048786	0.00283133	0.00707833	HGNC:17072;HGNC:2514;HGNC:4687;HGNC:11444	ERC1;CTNNB1;GUCY1B1;STXBP1	ERC1;CTNNB1;GUCY1B3;STXBP1
GO:0048787	B15	CC	presynaptic active zone membrane	│ │ └─ presynaptic active zone membrane	GO:0048786	0.176291	0.188883	HGNC:23319;HGNC:4586;HGNC:6284	NTNG1;GRIN2B;KCNMA1	NTNG1;GRIN2B;KCNMA1
GO:0099029	B27	CC	anchored component of presynaptic active zone membrane	│ │ ├─ anchored component of presynaptic active zone membrane	GO:0048787			HGNC:23319	NTNG1	NTNG1
GO:0098891	B28	CC	extrinsic component of presynaptic active zone membrane	│ │ ├─ extrinsic component of presynaptic active zone membrane	GO:0048787
GO:0099059	B29	CC	integral component of presynaptic active zone membrane	│ │ └─ integral component of presynaptic active zone membrane	GO:0048787			HGNC:4586;HGNC:6284	GRIN2B;KCNMA1	GRIN2B;KCNMA1
GO:0098833	B5	CC	presynaptic endocytic zone	│ ├─ presynaptic endocytic zone	GO:0098793
GO:0098835	B16	CC	presynaptic endocytic zone membrane	│ │ └─ presynaptic endocytic zone membrane	GO:0098833
GO:0098894	B30	CC	extrinsic component of presynaptic endocytic zone membrane	│ │ └─ extrinsic component of presynaptic endocytic zone membrane	GO:0098835
GO:0098830	B6	CC	presynaptic endosome	│ ├─ presynaptic endosome	GO:0098793
GO:0098954	B17	CC	presynaptic endosome membrane	│ │ └─ presynaptic endosome membrane	GO:0098830
GO:0099067	B31	CC	integral component of presynaptic endosome membrane	│ │ └─ integral component of presynaptic endosome membrane	GO:0098954
GO:0008021	B7	CC	synaptic vesicle	│ ├─ synaptic vesicle	GO:0098793
GO:0034592	B18	CC	synaptic vesicle lumen	│ │ ├─ synaptic vesicle lumen	GO:0008021
GO:0030672	B19	CC	synaptic vesicle membrane	│ │ └─ synaptic vesicle membrane	GO:0008021
GO:0098993	B32	CC	anchored component of synaptic vesicle membrane	│ │ ├─ anchored component of synaptic vesicle membrane	GO:0030672
GO:0098850	B33	CC	extrinsic component of synaptic vesicle membrane	│ │ ├─ extrinsic component of synaptic vesicle membrane	GO:0030672
GO:0030285	B34	CC	integral component of synaptic vesicle membrane	│ │ └─ integral component of synaptic vesicle membrane	GO:0030672
GO:0098992	B8	CC	neuronal dense core vesicle	│ ├─ neuronal dense core vesicle	GO:0098793
GO:0099013	B20	CC	neuronal dense core vesicle lumen	│ │ ├─ neuronal dense core vesicle lumen	GO:0098992
GO:0099012	B21	CC	neuronal dense core vesicle membrane	│ │ └─ neuronal dense core vesicle membrane	GO:0098992
GO:0098674	B35	CC	extrinsic component of neuronal dense core vesicle membrane	│ │ ├─ extrinsic component of neuronal dense core vesicle membrane	GO:0099012
GO:0099066	B36	CC	integral component of neuronal dense core vesicle membrane	│ │ └─ integral component of neuronal dense core vesicle membrane	GO:0099012
GO:0042734	B9	CC	presynaptic membrane	│ ├─ presynaptic membrane	GO:0098793	0.058535	0.0798204	HGNC:2514;HGNC:11444;HGNC:239;HGNC:10588;HGNC:10585;HGNC:4585;HGNC:4586	CTNNB1;STXBP1;ADCY8;SCN2A;SCN1A;GRIN2A;GRIN2B	CTNNB1;STXBP1;ADCY8;SCN2A;SCN1A;GRIN2A;GRIN2B
GO:0099026	B22	CC	anchored component of presynaptic membrane	│ │ ├─ anchored component of presynaptic membrane	GO:0042734
GO:0098888	B23	CC	extrinsic component of presynaptic membrane	│ │ ├─ extrinsic component of presynaptic membrane	GO:0042734			HGNC:11444	STXBP1	STXBP1
GO:0099056	B24	CC	integral component of presynaptic membrane	│ │ └─ integral component of presynaptic membrane	GO:0042734	0.172713	0.188883	HGNC:239;HGNC:10588;HGNC:10585;HGNC:4585;HGNC:4586	ADCY8;SCN2A;SCN1A;GRIN2A;GRIN2B	ADCY8;SCN2A;SCN1A;GRIN2A;GRIN2B
SYNGO:presyn_ribosome	B10	CC	presynaptic ribosome	│ ├─ presynaptic ribosome	GO:0098793			HGNC:12458;HGNC:10417	UBA52;RPS27A	UBA52;RPS27A
SYNGO:presyn_er	B11	CC	presynaptic ER	│ └─ presynaptic ER	GO:0098793			HGNC:6180	ITPR1	ITPR1
SYNGO:presyn_er_membrane	B25	CC	presynaptic ER membrane	│ ├─ presynaptic ER membrane	SYNGO:presyn_er
SYNGO:presyn_er_membrane_integral	B37	CC	integral component of presynaptic ER membrane	│ │ └─ integral component of presynaptic ER membrane	SYNGO:presyn_er_membrane
SYNGO:presyn_ser	B26	CC	presynaptic SER	│ └─ presynaptic SER	SYNGO:presyn_er			HGNC:6180	ITPR1	ITPR1
SYNGO:presyn_ser_membrane	B38	CC	presynaptic SER membrane	│ └─ presynaptic SER membrane	SYNGO:presyn_ser			HGNC:6180	ITPR1	ITPR1
SYNGO:presyn_ser_membrane_integral	B39	CC	integral component of presynaptic SER membrane	│ └─ integral component of presynaptic SER membrane	SYNGO:presyn_ser_membrane			HGNC:6180	ITPR1	ITPR1
GO:0043083	C1	CC	synaptic cleft	├─ synaptic cleft	GO:0045202
GO:0098965	C2	CC	extracellular matrix of synaptic cleft	│ └─ extracellular matrix of synaptic cleft	GO:0043083
GO:0098794	D1	CC	postsynapse	├─ postsynapse	GO:0045202	6.89162e-07	5.16872e-06	HGNC:3754;HGNC:9392;HGNC:8590;HGNC:9287;HGNC:4272;HGNC:9612;HGNC:9801;HGNC:667;HGNC:1774;HGNC:9281;HGNC:3338;HGNC:9380;HGNC:9390;HGNC:8988;HGNC:3942;HGNC:12855;HGNC:11283;HGNC:6524;HGNC:367;HGNC:8592;HGNC:6871;HGNC:6840;HGNC:4617;HGNC:12362;HGNC:10011;HGNC:12363;HGNC:11393;HGNC:11411;HGNC:2514;HGNC:2903;HGNC:379;HGNC:11805;HGNC:4586;HGNC:29317;HGNC:4585;HGNC:12458;HGNC:10417;HGNC:6180	FLNA;PRKAR2B;PAK1;PPP1R1B;GIT1;PTK2B;RAC1;RHOA;CDK5;PPP1CA;CTTN;PRKACA;PRKAR1B;PIN1;MTOR;YWHAZ;SRC;LCK;AKAP1;PAK3;MAPK1;MAP2K1;GSK3B;TSC1;RHEB;TSC2;AURKA;CDKL5;CTNNB1;DLG4;AKAP9;TIAM1;GRIN2B;LRRC4C;GRIN2A;UBA52;RPS27A;ITPR1	FLNA;PRKAR2B;PAK1;PPP1R1B;GIT1;PTK2B;RAC1;RHOA;CDK5;PPP1CA;CTTN;PRKACA;PRKAR1B;PIN1;MTOR;YWHAZ;SRC;LCK;AKAP1;PAK3;MAPK1;MAP2K1;GSK3B;TSC1;RHEB;TSC2;AURKA;CDKL5;CTNNB1;DLG4;AKAP9;TIAM1;GRIN2B;LRRC4C;GRIN2A;UBA52;RPS27A;ITPR1
GO:0099524	D2	CC	postsynaptic cytosol	│ ├─ postsynaptic cytosol	GO:0098794			HGNC:8988;HGNC:3942	PIN1;MTOR	PIN1;MTOR
GO:0099571	D3	CC	postsynaptic cytoskeleton	│ ├─ postsynaptic cytoskeleton	GO:0098794			HGNC:3338	CTTN	CTTN
GO:0099160	D12	CC	postsynaptic intermediate filament cytoskeleton	│ │ ├─ postsynaptic intermediate filament cytoskeleton	GO:0099571
GO:0098871	D13	CC	postsynaptic actin cytoskeleton	│ │ ├─ postsynaptic actin cytoskeleton	GO:0099571			HGNC:3338	CTTN	CTTN
GO:0150050	D14	CC	postsynaptic septin cytoskeleton	│ │ ├─ postsynaptic septin cytoskeleton	GO:0099571
GO:0099189	D15	CC	postsynaptic spectrin-associated cytoskeleton	│ │ └─ postsynaptic spectrin-associated cytoskeleton	GO:0099571
GO:0097444	D4	CC	spine apparatus	│ ├─ spine apparatus	GO:0098794
GO:0098897	D16	CC	spine apparatus membrane	│ │ └─ spine apparatus membrane	GO:0097444
GO:0099065	D30	CC	integral component of spine apparatus membrane	│ │ └─ integral component of spine apparatus membrane	GO:0098897
GO:0150051	D5	CC	postsynaptic Golgi apparatus	│ ├─ postsynaptic Golgi apparatus	GO:0098794
GO:0099572	D6	CC	postsynaptic specialization	│ ├─ postsynaptic specialization	GO:0098794	2.13355e-05	0.000106678	HGNC:12855;HGNC:11283;HGNC:6524;HGNC:367;HGNC:8590;HGNC:8592;HGNC:6871;HGNC:6840;HGNC:4617;HGNC:12362;HGNC:10011;HGNC:12363;HGNC:11393;HGNC:11411;HGNC:2514;HGNC:9612;HGNC:2903;HGNC:379;HGNC:11805;HGNC:4586;HGNC:29317;HGNC:4585	YWHAZ;SRC;LCK;AKAP1;PAK1;PAK3;MAPK1;MAP2K1;GSK3B;TSC1;RHEB;TSC2;AURKA;CDKL5;CTNNB1;PTK2B;DLG4;AKAP9;TIAM1;GRIN2B;LRRC4C;GRIN2A	YWHAZ;SRC;LCK;AKAP1;PAK1;PAK3;MAPK1;MAP2K1;GSK3B;TSC1;RHEB;TSC2;AURKA;CDKL5;CTNNB1;PTK2B;DLG4;AKAP9;TIAM1;GRIN2B;LRRC4C;GRIN2A
GO:0099091	D17	CC	postsynaptic specialization, intracellular component	│ │ ├─ postsynaptic specialization, intracellular component	GO:0099572	0.00261105	0.00707833	HGNC:11283;HGNC:6524;HGNC:367	SRC;LCK;AKAP1	SRC;LCK;AKAP1
GO:0099634	D18	CC	postsynaptic specialization membrane	│ │ ├─ postsynaptic specialization membrane	GO:0099572
GO:0098892	D31	CC	extrinsic component of postsynaptic specialization membrane	│ │ │ ├─ extrinsic component of postsynaptic specialization membrane	GO:0099634
GO:0099060	D32	CC	integral component of postsynaptic specialization membrane	│ │ │ └─ integral component of postsynaptic specialization membrane	GO:0099634
GO:0014069	D19	CC	postsynaptic density	│ │ ├─ postsynaptic density	GO:0099572	0.000100755	0.00037783	HGNC:8590;HGNC:8592;HGNC:6871;HGNC:6840;HGNC:4617;HGNC:12362;HGNC:10011;HGNC:12363;HGNC:11393;HGNC:11411;HGNC:2514;HGNC:9612;HGNC:2903;HGNC:379;HGNC:11805;HGNC:4586;HGNC:29317;HGNC:4585	PAK1;PAK3;MAPK1;MAP2K1;GSK3B;TSC1;RHEB;TSC2;AURKA;CDKL5;CTNNB1;PTK2B;DLG4;AKAP9;TIAM1;GRIN2B;LRRC4C;GRIN2A	PAK1;PAK3;MAPK1;MAP2K1;GSK3B;TSC1;RHEB;TSC2;AURKA;CDKL5;CTNNB1;PTK2B;DLG4;AKAP9;TIAM1;GRIN2B;LRRC4C;GRIN2A
GO:0099092	D33	CC	postsynaptic density, intracellular component	│ │ │ ├─ postsynaptic density, intracellular component	GO:0014069	0.0943031	0.117879	HGNC:11411;HGNC:2514;HGNC:9612	CDKL5;CTNNB1;PTK2B	CDKL5;CTNNB1;PTK2B
GO:0098839	D34	CC	postsynaptic density membrane	│ │ │ └─ postsynaptic density membrane	GO:0014069	0.0451116	0.075186	HGNC:2903;HGNC:379;HGNC:11805;HGNC:4586;HGNC:29317;HGNC:4585	DLG4;AKAP9;TIAM1;GRIN2B;LRRC4C;GRIN2A	DLG4;AKAP9;TIAM1;GRIN2B;LRRC4C;GRIN2A
GO:0099031	D40	CC	anchored component of postsynaptic density membrane	│ │ │ ├─ anchored component of postsynaptic density membrane	GO:0098839			HGNC:2903	DLG4	DLG4
GO:0099147	D41	CC	extrinsic component of postsynaptic density membrane	│ │ │ ├─ extrinsic component of postsynaptic density membrane	GO:0098839			HGNC:379;HGNC:11805	AKAP9;TIAM1	AKAP9;TIAM1
GO:0099061	D42	CC	integral component of postsynaptic density membrane	│ │ │ └─ integral component of postsynaptic density membrane	GO:0098839	0.337379	0.337379	HGNC:4586;HGNC:29317;HGNC:4585	GRIN2B;LRRC4C;GRIN2A	GRIN2B;LRRC4C;GRIN2A
GO:0099629	D20	CC	postsynaptic specialization of symmetric synapse	│ │ └─ postsynaptic specialization of symmetric synapse	GO:0099572
GO:0098843	D7	CC	postsynaptic endocytic zone	│ ├─ postsynaptic endocytic zone	GO:0098794
GO:0098844	D21	CC	postsynaptic endocytic zone membrane	│ │ └─ postsynaptic endocytic zone membrane	GO:0098843
GO:0098845	D8	CC	postsynaptic endosome	│ ├─ postsynaptic endosome	GO:0098794
GO:0098895	D22	CC	postsynaptic endosome membrane	│ │ ├─ postsynaptic endosome membrane	GO:0098845
GO:0098999	D35	CC	extrinsic component of postsynaptic endosome membrane	│ │ │ └─ extrinsic component of postsynaptic endosome membrane	GO:0098895
GO:0098842	D23	CC	postsynaptic early endosome	│ │ ├─ postsynaptic early endosome	GO:0098845
GO:0098896	D36	CC	postsynaptic early endosome membrane	│ │ │ └─ postsynaptic early endosome membrane	GO:0098842
GO:0098998	D43	CC	extrinsic component of postsynaptic early endosome membrane	│ │ │ └─ extrinsic component of postsynaptic early endosome membrane	GO:0098896
GO:0098837	D24	CC	postsynaptic recycling endosome	│ │ └─ postsynaptic recycling endosome	GO:0098845
GO:0098944	D37	CC	postsynaptic recycling endosome membrane	│ │ └─ postsynaptic recycling endosome membrane	GO:0098837
GO:0099033	D44	CC	anchored component of postsynaptic recycling endosome membrane	│ │ └─ anchored component of postsynaptic recycling endosome membrane	GO:0098944
GO:0045211	D9	CC	postsynaptic membrane	│ ├─ postsynaptic membrane	GO:0098794			HGNC:2514	CTNNB1	CTNNB1
GO:0099025	D25	CC	anchored component of postsynaptic membrane	│ │ ├─ anchored component of postsynaptic membrane	GO:0045211
GO:0098890	D26	CC	extrinsic component of postsynaptic membrane	│ │ ├─ extrinsic component of postsynaptic membrane	GO:0045211
GO:0099055	D27	CC	integral component of postsynaptic membrane	│ │ └─ integral component of postsynaptic membrane	GO:0045211
SYNGO:postsyn_ribosome	D10	CC	postsynaptic ribosome	│ ├─ postsynaptic ribosome	GO:0098794			HGNC:12458;HGNC:10417	UBA52;RPS27A	UBA52;RPS27A
SYNGO:postsyn_er	D11	CC	postsynaptic ER	│ └─ postsynaptic ER	GO:0098794			HGNC:6180	ITPR1	ITPR1
SYNGO:postsyn_er_membrane	D28	CC	postsynaptic ER membrane	│ ├─ postsynaptic ER membrane	SYNGO:postsyn_er
SYNGO:postsyn_er_membrane_integral	D38	CC	integral component of postsynaptic ER membrane	│ │ └─ integral component of postsynaptic ER membrane	SYNGO:postsyn_er_membrane
SYNGO:postsyn_ser	D29	CC	postsynaptic SER	│ └─ postsynaptic SER	SYNGO:postsyn_er			HGNC:6180	ITPR1	ITPR1
SYNGO:postsyn_ser_membrane	D39	CC	postsynaptic SER membrane	│ └─ postsynaptic SER membrane	SYNGO:postsyn_ser			HGNC:6180	ITPR1	ITPR1
SYNGO:postsyn_ser_membrane_integral	D45	CC	integral component of postsynaptic SER membrane	│ └─ integral component of postsynaptic SER membrane	SYNGO:postsyn_ser_membrane			HGNC:6180	ITPR1	ITPR1
GO:0099544	E1	CC	extrasynaptic space	└─ extrasynaptic space	GO:0045202
GO:0098966	E2	CC	perisynaptic extracellular matrix	└─ perisynaptic extracellular matrix	GO:0099544
SYNGO:synprocess		BP	process in the synapse	process in the synapse		4.30151e-14	1.20442e-12	HGNC:1774;HGNC:17072;HGNC:4586;HGNC:4585;HGNC:6284;HGNC:10588;HGNC:10585;HGNC:6289;HGNC:1775;HGNC:9390;HGNC:678;HGNC:2514;HGNC:560;HGNC:4272;HGNC:4273;HGNC:11444;HGNC:9401;HGNC:6180;HGNC:4327;HGNC:379;HGNC:11283;HGNC:12851;HGNC:5253;HGNC:2903;HGNC:6840;HGNC:4617;HGNC:5173;HGNC:8590;HGNC:8592;HGNC:10886;HGNC:9955;HGNC:4685;HGNC:239;HGNC:9391;HGNC:9392;HGNC:29317;HGNC:23319;HGNC:6877;HGNC:11411;HGN…	CDK5;ERC1;GRIN2B;GRIN2A;KCNMA1;SCN2A;SCN1A;KCNMB4;CDK5R1;PRKAR1B;ARHGDIA;CTNNB1;AP1S2;GIT1;GIT2;STXBP1;PRKCE;ITPR1;GLRA2;AKAP9;SRC;YWHAE;HSP90AA1;DLG4;MAP2K1;GSK3B;HRAS;PAK1;PAK3;SIRT2;RELA;GUCY1A1;ADCY8;PRKAR2A;PRKAR2B;LRRC4C;NTNG1;MAPK3;CDKL5;YWHAH;PRKACA;PTK2B;NPPA;FLNA;RHEB;TSC2;CDC42;AKT1;TIAM1;RPS6KA5;CTTN;RHOA;RHOB;MECP2;MAPK14;YWHAZ;ARHGEF7;RAC1;RAC3;MTOR;PIN1;UBA52;RPS27A;DPYSL2	CDK5;ERC1;GRIN2B;GRIN2A;KCNMA1;SCN2A;SCN1A;KCNMB4;CDK5R1;PRKAR1B;ARHGDIA;CTNNB1;AP1S2;GIT1;GIT2;STXBP1;PRKCE;ITPR1;GLRA2;AKAP9;SRC;YWHAE;HSP90AA1;DLG4;MAP2K1;GSK3B;HRAS;PAK1;PAK3;SIRT2;RELA;GUCY1A3;ADCY8;PRKAR2A;PRKAR2B;LRRC4C;NTNG1;MAPK3;CDKL5;YWHAH;PRKACA;PTK2B;NPPA;FLNA;RHEB;TSC2;CDC42;AKT1;TIAM1;RPS6KA5;CTTN;RHOA;RHOB;MECP2;MAPK14;YWHAZ;ARHGEF7;RAC1;RAC3;MTOR;PIN1;UBA52;RPS27A;DPYSL2
SYNGO:presynprocess	F1	BP	process in the presynapse	├─ process in the presynapse	SYNGO:synprocess	0.000617459	0.00144074	HGNC:1774;HGNC:17072;HGNC:4586;HGNC:4585;HGNC:6284;HGNC:10588;HGNC:10585;HGNC:6289;HGNC:1775;HGNC:9390;HGNC:678;HGNC:2514;HGNC:560;HGNC:4272;HGNC:4273;HGNC:11444;HGNC:9401	CDK5;ERC1;GRIN2B;GRIN2A;KCNMA1;SCN2A;SCN1A;KCNMB4;CDK5R1;PRKAR1B;ARHGDIA;CTNNB1;AP1S2;GIT1;GIT2;STXBP1;PRKCE	CDK5;ERC1;GRIN2B;GRIN2A;KCNMA1;SCN2A;SCN1A;KCNMB4;CDK5R1;PRKAR1B;ARHGDIA;CTNNB1;AP1S2;GIT1;GIT2;STXBP1;PRKCE
GO:0099509	F2	BP	regulation of presynaptic cytosolic calcium levels	│ ├─ regulation of presynaptic cytosolic calcium levels	SYNGO:presynprocess			HGNC:1774;HGNC:17072	CDK5;ERC1	CDK5;ERC1
GO:1905056	F11	BP	ATPase-coupled calcium ion transmembrane transporter activity involved in regulation of presynaptic cytosolic calcium levels	│ │ ├─ ATPase-coupled calcium ion transmembrane transporter activity involved in regulation of presynaptic cytosolic calcium levels	GO:0099509
GO:0099534	F12	BP	calcium ion binding involved in regulation of presynaptic cytosolic calcium levels	│ │ ├─ calcium ion binding involved in regulation of presynaptic cytosolic calcium levels	GO:0099509
GO:0099626	F13	BP	voltage-gated calcium channel activity involved in regulation of presynaptic cytosolic calcium levels	│ │ └─ voltage-gated calcium channel activity involved in regulation of presynaptic cytosolic calcium levels	GO:0099509
GO:0099505	F3	BP	regulation of presynaptic membrane potential	│ ├─ regulation of presynaptic membrane potential	SYNGO:presynprocess	0.00123566	0.00260139	HGNC:4586;HGNC:4585;HGNC:6284;HGNC:10588;HGNC:10585;HGNC:6289	GRIN2B;GRIN2A;KCNMA1;SCN2A;SCN1A;KCNMB4	GRIN2B;GRIN2A;KCNMA1;SCN2A;SCN1A;KCNMB4
GO:0099507	F14	BP	ligand-gated ion channel activity involved in regulation of presynaptic membrane potential	│ │ ├─ ligand-gated ion channel activity involved in regulation of presynaptic membrane potential	GO:0099505	0.0265855	0.0354473	HGNC:4586;HGNC:4585;HGNC:6284	GRIN2B;GRIN2A;KCNMA1	GRIN2B;GRIN2A;KCNMA1
GO:0099508	F15	BP	voltage-gated ion channel activity involved in regulation of presynaptic membrane potential	│ │ ├─ voltage-gated ion channel activity involved in regulation of presynaptic membrane potential	GO:0099505	0.0117278	0.0193164	HGNC:10588;HGNC:10585;HGNC:6289	SCN2A;SCN1A;KCNMB4	SCN2A;SCN1A;KCNMB4
GO:0150047	F16	BP	G protein-coupled neurotransmitter receptor activity involved in regulation of presynaptic membrane potential	│ │ ├─ G protein-coupled neurotransmitter receptor activity involved in regulation of presynaptic membrane potential	GO:0099505
GO:0140232	F17	BP	intracellular cAMP-activated cation channel activity involved in regulation of presynaptic membrane potential	│ │ └─ intracellular cAMP-activated cation channel activity involved in regulation of presynaptic membrane potential	GO:0099505
GO:0140238	F4	BP	presynaptic endocytosis	│ ├─ presynaptic endocytosis	SYNGO:presynprocess
GO:0099504	F5	BP	synaptic vesicle cycle	│ ├─ synaptic vesicle cycle	SYNGO:presynprocess	0.05139	0.0654055	HGNC:1775;HGNC:9390;HGNC:678;HGNC:2514;HGNC:560;HGNC:17072;HGNC:4272;HGNC:4273;HGNC:11444	CDK5R1;PRKAR1B;ARHGDIA;CTNNB1;AP1S2;ERC1;GIT1;GIT2;STXBP1	CDK5R1;PRKAR1B;ARHGDIA;CTNNB1;AP1S2;ERC1;GIT1;GIT2;STXBP1
GO:0098693	F18	BP	regulation of synaptic vesicle cycle	│ │ ├─ regulation of synaptic vesicle cycle	GO:0099504	0.0265855	0.0354473	HGNC:1775;HGNC:9390;HGNC:678	CDK5R1;PRKAR1B;ARHGDIA	CDK5R1;PRKAR1B;ARHGDIA
GO:0097091	F19	BP	synaptic vesicle clustering	│ │ ├─ synaptic vesicle clustering	GO:0099504			HGNC:2514	CTNNB1	CTNNB1
GO:0099532	F20	BP	synaptic vesicle endosomal processing	│ │ ├─ synaptic vesicle endosomal processing	GO:0099504			HGNC:560	AP1S2	AP1S2
GO:0016182	F29	BP	synaptic vesicle budding from endosome	│ │ │ ├─ synaptic vesicle budding from endosome	GO:0099532			HGNC:560	AP1S2	AP1S2
GO:0016189	F30	BP	synaptic vesicle to endosome fusion	│ │ │ └─ synaptic vesicle to endosome fusion	GO:0099532
GO:0016079	F21	BP	synaptic vesicle exocytosis	│ │ ├─ synaptic vesicle exocytosis	GO:0099504	0.115493	0.11977	HGNC:17072;HGNC:4272;HGNC:4273;HGNC:11444	ERC1;GIT1;GIT2;STXBP1	ERC1;GIT1;GIT2;STXBP1
GO:0099502	F31	BP	calcium-dependent activation of synaptic vesicle fusion	│ │ │ ├─ calcium-dependent activation of synaptic vesicle fusion	GO:0016079			HGNC:17072	ERC1	ERC1
GO:0150037	F41	BP	regulation of calcium-dependent activation of synaptic vesicle fusion	│ │ │ │ └─ regulation of calcium-dependent activation of synaptic vesicle fusion	GO:0099502			HGNC:17072	ERC1	ERC1
GO:2000300	F32	BP	regulation of synaptic vesicle exocytosis	│ │ │ ├─ regulation of synaptic vesicle exocytosis	GO:0016079			HGNC:4272;HGNC:4273	GIT1;GIT2	GIT1;GIT2
GO:0016081	F33	BP	synaptic vesicle docking	│ │ │ ├─ synaptic vesicle docking	GO:0016079
GO:0099148	F42	BP	regulation of synaptic vesicle docking	│ │ │ │ └─ regulation of synaptic vesicle docking	GO:0016081
GO:0031629	F34	BP	synaptic vesicle fusion to presynaptic active zone membrane	│ │ │ ├─ synaptic vesicle fusion to presynaptic active zone membrane	GO:0016079			HGNC:17072	ERC1	ERC1
GO:0031630	F43	BP	regulation of synaptic vesicle fusion to presynaptic active zone membrane	│ │ │ │ └─ regulation of synaptic vesicle fusion to presynaptic active zone membrane	GO:0031629			HGNC:17072	ERC1	ERC1
GO:0016082	F35	BP	synaptic vesicle priming	│ │ │ └─ synaptic vesicle priming	GO:0016079			HGNC:11444;HGNC:17072	STXBP1;ERC1	STXBP1;ERC1
GO:0010807	F44	BP	regulation of synaptic vesicle priming	│ │ │ └─ regulation of synaptic vesicle priming	GO:0016082
GO:0098700	F22	BP	synaptic vesicle neurotransmitter loading	│ │ ├─ synaptic vesicle neurotransmitter loading	GO:0099504
GO:0099162	F36	BP	regulation of synaptic vesicle neurotransmitter loading	│ │ │ └─ regulation of synaptic vesicle neurotransmitter loading	GO:0098700
GO:0099180	F23	BP	zinc ion import into synaptic vesicle	│ │ ├─ zinc ion import into synaptic vesicle	GO:0099504
GO:0097401	F24	BP	synaptic vesicle proton loading	│ │ ├─ synaptic vesicle proton loading	GO:0099504
GO:1901546	F37	BP	regulation of proton loading	│ │ │ └─ regulation of proton loading	GO:0097401
GO:0048488	F25	BP	synaptic vesicle endocytosis	│ │ └─ synaptic vesicle endocytosis	GO:0099504
GO:1900242	F38	BP	regulation of synaptic vesicle endocytosis	│ │ ├─ regulation of synaptic vesicle endocytosis	GO:0048488
GO:0016185	F39	BP	synaptic vesicle budding from presynaptic endocytic zone membrane	│ │ ├─ synaptic vesicle budding from presynaptic endocytic zone membrane	GO:0048488
GO:0098694	F45	BP	regulation of synaptic vesicle budding from presynaptic endocytic zone membrane	│ │ │ └─ regulation of synaptic vesicle budding from presynaptic endocytic zone membrane	GO:0016185
GO:0016191	F40	BP	synaptic vesicle uncoating	│ │ └─ synaptic vesicle uncoating	GO:0048488
GO:0099525	F6	BP	presynaptic dense core vesicle exocytosis	│ ├─ presynaptic dense core vesicle exocytosis	SYNGO:presynprocess			HGNC:11444;HGNC:9401	STXBP1;PRKCE	STXBP1;PRKCE
GO:0099161	F26	BP	regulation of presynaptic dense core vesicle exocytosis	│ │ └─ regulation of presynaptic dense core vesicle exocytosis	GO:0099525			HGNC:9401	PRKCE	PRKCE
GO:0001504	F7	BP	neurotransmitter uptake	│ ├─ neurotransmitter uptake	SYNGO:presynprocess
GO:0098810	F8	BP	neurotransmitter reuptake	│ ├─ neurotransmitter reuptake	SYNGO:presynprocess
GO:0051580	F27	BP	regulation of neurotransmitter uptake	│ │ └─ regulation of neurotransmitter uptake	GO:0098810
SYNGO:presyn_chaperoneProteinFolding	F9	BP	presynaptic chaperone-mediated protein folding	│ ├─ presynaptic chaperone-mediated protein folding	SYNGO:presynprocess
GO:0098928	F10	BP	presynaptic signaling pathway	│ └─ presynaptic signaling pathway	SYNGO:presynprocess
GO:0099526	F28	BP	presynapse to nucleus signaling pathway	│ └─ presynapse to nucleus signaling pathway	GO:0098928
SYNGO:postsynprocess	G1	BP	process in the postsynapse	├─ process in the postsynapse	SYNGO:synprocess	6.02343e-05	0.00042164	HGNC:6180;HGNC:4585;HGNC:4586;HGNC:4327;HGNC:379;HGNC:11283;HGNC:12851;HGNC:5253;HGNC:4272;HGNC:2903;HGNC:6840;HGNC:4617;HGNC:5173;HGNC:8590;HGNC:8592;HGNC:10886;HGNC:9955	ITPR1;GRIN2A;GRIN2B;GLRA2;AKAP9;SRC;YWHAE;HSP90AA1;GIT1;DLG4;MAP2K1;GSK3B;HRAS;PAK1;PAK3;SIRT2;RELA	ITPR1;GRIN2A;GRIN2B;GLRA2;AKAP9;SRC;YWHAE;HSP90AA1;GIT1;DLG4;MAP2K1;GSK3B;HRAS;PAK1;PAK3;SIRT2;RELA
GO:0099566	G2	BP	regulation of postsynaptic cytosolic calcium levels	│ ├─ regulation of postsynaptic cytosolic calcium levels	SYNGO:postsynprocess			HGNC:6180	ITPR1	ITPR1
GO:1905059	G8	BP	ATPase-coupled calcium ion transmembrane transporter activity involved in regulation of postsynaptic cytosolic calcium levels	│ │ ├─ ATPase-coupled calcium ion transmembrane transporter activity involved in regulation of postsynaptic cytosolic calcium levels	GO:0099566
GO:0099567	G9	BP	calcium ion binding involved in regulation of postsynaptic cytosolic calcium levels	│ │ ├─ calcium ion binding involved in regulation of postsynaptic cytosolic calcium levels	GO:0099566
GO:1905060	G10	BP	calcium:cation antiporter activity involved in regulation of postsynaptic cytosolic calcium ion levels	│ │ ├─ calcium:cation antiporter activity involved in regulation of postsynaptic cytosolic calcium ion levels	GO:0099566
GO:0098695	G11	BP	inositol 1,4,5-trisphosphate receptor activity involved in regulation of postsynaptic cytosolic calcium levels	│ │ ├─ inositol 1,4,5-trisphosphate receptor activity involved in regulation of postsynaptic cytosolic calcium levels	GO:0099566			HGNC:6180	ITPR1	ITPR1
GO:0099583	G12	BP	neurotransmitter receptor activity involved in regulation of postsynaptic cytosolic calcium levels	│ │ └─ neurotransmitter receptor activity involved in regulation of postsynaptic cytosolic calcium levels	GO:0099566
GO:0098872	G22	BP	G-protein coupled neurotransmitter receptor activity involved in regulation of postsynaptic cytosolic calcium levels	│ │ └─ G-protein coupled neurotransmitter receptor activity involved in regulation of postsynaptic cytosolic calcium levels	GO:0099583
GO:0060078	G3	BP	regulation of postsynaptic membrane potential	│ ├─ regulation of postsynaptic membrane potential	SYNGO:postsynprocess	0.164395		HGNC:4585;HGNC:4586;HGNC:4327	GRIN2A;GRIN2B;GLRA2	GRIN2A;GRIN2B;GLRA2
GO:0140233	G13	BP	intracellular cAMP-activated cation channel activity involved in regulation of postsynaptic membrane potential	│ │ ├─ intracellular cAMP-activated cation channel activity involved in regulation of postsynaptic membrane potential	GO:0060078
GO:0099579	G23	BP	G protein-coupled neurotransmitter receptor activity involved in regulation of postsynaptic membrane potential	│ │ │ └─ G protein-coupled neurotransmitter receptor activity involved in regulation of postsynaptic membrane potential	GO:0140233
GO:1904315	G14	BP	transmitter-gated ion channel activity involved in regulation of postsynaptic membrane potential	│ │ ├─ transmitter-gated ion channel activity involved in regulation of postsynaptic membrane potential	GO:0060078	0.0943031	0.105619	HGNC:4585;HGNC:4586;HGNC:4327	GRIN2A;GRIN2B;GLRA2	GRIN2A;GRIN2B;GLRA2
GO:1905030	G15	BP	voltage-gated ion channel activity involved in regulation of postsynaptic membrane potential	│ │ └─ voltage-gated ion channel activity involved in regulation of postsynaptic membrane potential	GO:0060078
GO:0098962	G4	BP	regulation of postsynaptic neurotransmitter receptor activity	│ ├─ regulation of postsynaptic neurotransmitter receptor activity	SYNGO:postsynprocess			HGNC:379;HGNC:11283	AKAP9;SRC	AKAP9;SRC
GO:0099072	G5	BP	regulation of postsynaptic membrane neurotransmitter receptor levels	│ ├─ regulation of postsynaptic membrane neurotransmitter receptor levels	SYNGO:postsynprocess	0.0013007	0.00260139	HGNC:12851;HGNC:5253;HGNC:4272;HGNC:2903;HGNC:6840;HGNC:4617;HGNC:5173;HGNC:8590;HGNC:8592;HGNC:10886	YWHAE;HSP90AA1;GIT1;DLG4;MAP2K1;GSK3B;HRAS;PAK1;PAK3;SIRT2	YWHAE;HSP90AA1;GIT1;DLG4;MAP2K1;GSK3B;HRAS;PAK1;PAK3;SIRT2
GO:0099645	G16	BP	neurotransmitter receptor localization to postsynaptic specialization membrane	│ │ ├─ neurotransmitter receptor localization to postsynaptic specialization membrane	GO:0099072	0.000210376	0.000732262	HGNC:4272;HGNC:2903;HGNC:6840;HGNC:4617;HGNC:5173;HGNC:8590;HGNC:8592	GIT1;DLG4;MAP2K1;GSK3B;HRAS;PAK1;PAK3	GIT1;DLG4;MAP2K1;GSK3B;HRAS;PAK1;PAK3
GO:0098696	G24	BP	regulation of neurotransmitter receptor localization to postsynaptic specialization membrane	│ │ │ └─ regulation of neurotransmitter receptor localization to postsynaptic specialization membrane	GO:0099645	0.000416588	0.00106041	HGNC:6840;HGNC:4617;HGNC:5173;HGNC:8590;HGNC:8592	MAP2K1;GSK3B;HRAS;PAK1;PAK3	MAP2K1;GSK3B;HRAS;PAK1;PAK3
GO:0098967	G17	BP	exocytic insertion of neurotransmitter receptor to postsynaptic membrane	│ │ ├─ exocytic insertion of neurotransmitter receptor to postsynaptic membrane	GO:0099072
GO:0099145	G25	BP	regulation of exocytic insertion of neurotransmitter receptor to postsynaptic membrane	│ │ │ └─ regulation of exocytic insertion of neurotransmitter receptor to postsynaptic membrane	GO:0098967
GO:0098970	G18	BP	postsynaptic neurotransmitter receptor diffusion trapping	│ │ ├─ postsynaptic neurotransmitter receptor diffusion trapping	GO:0099072
GO:0150054	G26	BP	regulation of postsynaptic neurotransmitter receptor diffusion trapping	│ │ │ └─ regulation of postsynaptic neurotransmitter receptor diffusion trapping	GO:0098970
GO:0098884	G19	BP	postsynaptic neurotransmitter receptor endocytosis	│ │ └─ postsynaptic neurotransmitter receptor endocytosis	GO:0099072			HGNC:10886	SIRT2	SIRT2
GO:0099149	G27	BP	regulation of postsynaptic neurotransmitter receptor endocytosis	│ │ └─ regulation of postsynaptic neurotransmitter receptor endocytosis	GO:0098884			HGNC:10886	SIRT2	SIRT2
GO:0150038	G6	BP	postsynaptic dense core vesicle exocytosis	│ ├─ postsynaptic dense core vesicle exocytosis	SYNGO:postsynprocess
GO:0150044	G20	BP	regulation of postsynaptic dense core vesicle exocytosis	│ │ └─ regulation of postsynaptic dense core vesicle exocytosis	GO:0150038
GO:0098926	G7	BP	postsynaptic signaling pathway	│ └─ postsynaptic signaling pathway	SYNGO:postsynprocess			HGNC:9955	RELA	RELA
GO:0099527	G21	BP	postsynapse to nucleus signaling pathway	│ └─ postsynapse to nucleus signaling pathway	GO:0098926			HGNC:9955	RELA	RELA
GO:1905539	G28	BP	regulation of postsynapse to nucleus signaling pathway	│ └─ regulation of postsynapse to nucleus signaling pathway	GO:0099527
GO:0099536	H1	BP	synaptic signaling	├─ synaptic signaling	SYNGO:synprocess	4.48605e-05	0.000418698	HGNC:8590;HGNC:4685;HGNC:239;HGNC:9390;HGNC:9391;HGNC:9392;HGNC:29317;HGNC:23319;HGNC:6877;HGNC:11411;HGNC:9401;HGNC:4617;HGNC:12853;HGNC:9380;HGNC:9612;HGNC:7939	PAK1;GUCY1A1;ADCY8;PRKAR1B;PRKAR2A;PRKAR2B;LRRC4C;NTNG1;MAPK3;CDKL5;PRKCE;GSK3B;YWHAH;PRKACA;PTK2B;NPPA	PAK1;GUCY1A3;ADCY8;PRKAR1B;PRKAR2A;PRKAR2B;LRRC4C;NTNG1;MAPK3;CDKL5;PRKCE;GSK3B;YWHAH;PRKACA;PTK2B;NPPA
GO:0099537	H2	BP	trans-synaptic signaling	│ ├─ trans-synaptic signaling	GO:0099536	9.6767e-05	0.000541895	HGNC:8590;HGNC:4685;HGNC:239;HGNC:9390;HGNC:9391;HGNC:9392;HGNC:29317;HGNC:23319;HGNC:6877;HGNC:11411;HGNC:9401;HGNC:4617;HGNC:12853;HGNC:9380;HGNC:9612	PAK1;GUCY1A1;ADCY8;PRKAR1B;PRKAR2A;PRKAR2B;LRRC4C;NTNG1;MAPK3;CDKL5;PRKCE;GSK3B;YWHAH;PRKACA;PTK2B	PAK1;GUCY1A3;ADCY8;PRKAR1B;PRKAR2A;PRKAR2B;LRRC4C;NTNG1;MAPK3;CDKL5;PRKCE;GSK3B;YWHAH;PRKACA;PTK2B
GO:0099541	H5	BP	trans-synaptic signaling by lipid	│ │ ├─ trans-synaptic signaling by lipid	GO:0099537			HGNC:8590	PAK1	PAK1
GO:0099542	H13	BP	trans-synaptic signaling by endocannabinoid	│ │ │ └─ trans-synaptic signaling by endocannabinoid	GO:0099541			HGNC:8590	PAK1	PAK1
GO:0098921	H21	BP	retrograde trans-synaptic signaling by endocannabinoid	│ │ │ ├─ retrograde trans-synaptic signaling by endocannabinoid	GO:0099542
GO:0099178	H26	BP	regulation of retrograde trans-synaptic signaling by endocanabinoid	│ │ │ │ └─ regulation of retrograde trans-synaptic signaling by endocanabinoid	GO:0098921
GO:0099553	H22	BP	trans-synaptic signaling by endocannabinoid, modulating synaptic transmission	│ │ │ └─ trans-synaptic signaling by endocannabinoid, modulating synaptic transmission	GO:0099542			HGNC:8590	PAK1	PAK1
GO:0150036	H27	BP	regulation of trans-synaptic signaling by endocannabinoid, modulating synaptic transmission	│ │ │ └─ regulation of trans-synaptic signaling by endocannabinoid, modulating synaptic transmission	GO:0099553			HGNC:8590	PAK1	PAK1
GO:0099540	H6	BP	trans-synaptic signaling by neuropeptide	│ │ ├─ trans-synaptic signaling by neuropeptide	GO:0099537
GO:0099543	H7	BP	trans-synaptic signaling by soluble gas	│ │ ├─ trans-synaptic signaling by soluble gas	GO:0099537			HGNC:4685	GUCY1A1	GUCY1A3
GO:0099548	H14	BP	trans-synaptic signaling by nitric oxide	│ │ │ └─ trans-synaptic signaling by nitric oxide	GO:0099543			HGNC:4685	GUCY1A1	GUCY1A3
GO:0099555	H23	BP	trans-synaptic signaling by nitric oxide, modulating synaptic transmission	│ │ │ └─ trans-synaptic signaling by nitric oxide, modulating synaptic transmission	GO:0099548			HGNC:4685	GUCY1A1	GUCY1A3
GO:0098925	H28	BP	retrograde trans-synaptic signaling by nitric oxide, modulating synaptic transmission	│ │ │ └─ retrograde trans-synaptic signaling by nitric oxide, modulating synaptic transmission	GO:0099555			HGNC:4685	GUCY1A1	GUCY1A3
GO:0099545	H8	BP	trans-synaptic signaling by trans-synaptic complex	│ │ ├─ trans-synaptic signaling by trans-synaptic complex	GO:0099537
GO:0098942	H15	BP	retrograde trans-synaptic signaling by trans-synaptic protein complex	│ │ │ ├─ retrograde trans-synaptic signaling by trans-synaptic protein complex	GO:0099545
GO:0099557	H16	BP	trans-synaptic signaling by trans-synaptic complex, modulating synaptic transmission	│ │ │ └─ trans-synaptic signaling by trans-synaptic complex, modulating synaptic transmission	GO:0099545
GO:0099157	H9	BP	trans-synaptic signalling via exosome	│ │ ├─ trans-synaptic signalling via exosome	GO:0099537
GO:0099183	H10	BP	trans-synaptic signaling by BDNF, modulating synaptic transmission	│ │ ├─ trans-synaptic signaling by BDNF, modulating synaptic transmission	GO:0099537
GO:0150035	H17	BP	regulation of trans-synaptic signaling by BDNF, modulating synaptic transmission	│ │ │ └─ regulation of trans-synaptic signaling by BDNF, modulating synaptic transmission	GO:0099183
GO:0007268	H11	BP	chemical synaptic transmission	│ │ └─ chemical synaptic transmission	GO:0099537	0.000269254	0.000753912	HGNC:239;HGNC:9390;HGNC:9391;HGNC:9392;HGNC:29317;HGNC:23319;HGNC:6877;HGNC:11411;HGNC:9401;HGNC:4617;HGNC:12853;HGNC:9380;HGNC:9612	ADCY8;PRKAR1B;PRKAR2A;PRKAR2B;LRRC4C;NTNG1;MAPK3;CDKL5;PRKCE;GSK3B;YWHAH;PRKACA;PTK2B	ADCY8;PRKAR1B;PRKAR2A;PRKAR2B;LRRC4C;NTNG1;MAPK3;CDKL5;PRKCE;GSK3B;YWHAH;PRKACA;PTK2B
GO:0050804	H18	BP	modulation of chemical synaptic transmission	│ │ ├─ modulation of chemical synaptic transmission	GO:0007268	0.00255789	0.00477473	HGNC:239;HGNC:9390;HGNC:9391;HGNC:9392;HGNC:29317;HGNC:23319;HGNC:6877;HGNC:11411	ADCY8;PRKAR1B;PRKAR2A;PRKAR2B;LRRC4C;NTNG1;MAPK3;CDKL5	ADCY8;PRKAR1B;PRKAR2A;PRKAR2B;LRRC4C;NTNG1;MAPK3;CDKL5
GO:0099531	H19	BP	presynaptic process involved in chemical synaptic transmission	│ │ ├─ presynaptic process involved in chemical synaptic transmission	GO:0007268	0.109186		HGNC:9401;HGNC:4617;HGNC:12853	PRKCE;GSK3B;YWHAH	PRKCE;GSK3B;YWHAH
GO:0099171	H24	BP	presynaptic modulation of chemical synaptic transmission	│ │ │ └─ presynaptic modulation of chemical synaptic transmission	GO:0099531	0.109186	0.117585	HGNC:9401;HGNC:4617;HGNC:12853	PRKCE;GSK3B;YWHAH	PRKCE;GSK3B;YWHAH
GO:0099565	H20	BP	postsynaptic process involved in chemical synaptic transmission	│ │ └─ postsynaptic process involved in chemical synaptic transmission	GO:0007268			HGNC:9380;HGNC:9612	PRKACA;PTK2B	PRKACA;PTK2B
GO:0099170	H25	BP	postsynaptic modulation of chemical synaptic transmission	│ │ └─ postsynaptic modulation of chemical synaptic transmission	GO:0099565			HGNC:9380;HGNC:9612	PRKACA;PTK2B	PRKACA;PTK2B
GO:0099538	H3	BP	synaptic signaling via neuropeptide	│ ├─ synaptic signaling via neuropeptide	GO:0099536			HGNC:7939	NPPA	NPPA
GO:0099163	H4	BP	synaptic signaling by nitric oxide	│ └─ synaptic signaling by nitric oxide	GO:0099536
GO:0150045	H12	BP	regulation of synaptic signaling by nitric oxide	│ └─ regulation of synaptic signaling by nitric oxide	GO:0099163
GO:0050808	I1	BP	synapse organization	├─ synapse organization	SYNGO:synprocess	9.09543e-09	1.27336e-07	HGNC:3754;HGNC:11411;HGNC:10011;HGNC:12363;HGNC:1736;HGNC:8592;HGNC:391;HGNC:11805;HGNC:10434;HGNC:3338;HGNC:4617;HGNC:667;HGNC:668;HGNC:6990;HGNC:17072;HGNC:4272;HGNC:2903;HGNC:29317;HGNC:23319;HGNC:6876;HGNC:12855;HGNC:2514;HGNC:9612;HGNC:1774;HGNC:8590;HGNC:15607;HGNC:9801;HGNC:9803	FLNA;CDKL5;RHEB;TSC2;CDC42;PAK3;AKT1;TIAM1;RPS6KA5;CTTN;GSK3B;RHOA;RHOB;MECP2;ERC1;GIT1;DLG4;LRRC4C;NTNG1;MAPK14;YWHAZ;CTNNB1;PTK2B;CDK5;PAK1;ARHGEF7;RAC1;RAC3	FLNA;CDKL5;RHEB;TSC2;CDC42;PAK3;AKT1;TIAM1;RPS6KA5;CTTN;GSK3B;RHOA;RHOB;MECP2;ERC1;GIT1;DLG4;LRRC4C;NTNG1;MAPK14;YWHAZ;CTNNB1;PTK2B;CDK5;PAK1;ARHGEF7;RAC1;RAC3
GO:0099172	I2	BP	presynapse organization	│ ├─ presynapse organization	GO:0050808
GO:0099174	I16	BP	regulation of presynapse organization	│ │ └─ regulation of presynapse organization	GO:0099172
GO:0099173	I3	BP	postsynapse organization	│ ├─ postsynapse organization	GO:0050808	0.000630143		HGNC:11411;HGNC:10011;HGNC:12363;HGNC:1736;HGNC:8592;HGNC:391;HGNC:11805;HGNC:10434	CDKL5;RHEB;TSC2;CDC42;PAK3;AKT1;TIAM1;RPS6KA5	CDKL5;RHEB;TSC2;CDC42;PAK3;AKT1;TIAM1;RPS6KA5
GO:0099175	I17	BP	regulation of postsynapse organization	│ │ ├─ regulation of postsynapse organization	GO:0099173	0.000116631	0.000544276	HGNC:11411;HGNC:10011;HGNC:12363;HGNC:1736;HGNC:8592;HGNC:391;HGNC:11805;HGNC:10434	CDKL5;RHEB;TSC2;CDC42;PAK3;AKT1;TIAM1;RPS6KA5	CDKL5;RHEB;TSC2;CDC42;PAK3;AKT1;TIAM1;RPS6KA5
GO:0099084	I18	BP	postsynaptic specialization organization	│ │ └─ postsynaptic specialization organization	GO:0099173
GO:0099563	I4	BP	modification of synaptic structure	│ ├─ modification of synaptic structure	GO:0050808	0.00027387		HGNC:3338;HGNC:1736;HGNC:4617;HGNC:667;HGNC:668;HGNC:11805	CTTN;CDC42;GSK3B;RHOA;RHOB;TIAM1	CTTN;CDC42;GSK3B;RHOA;RHOB;TIAM1
GO:0099010	I19	BP	modification of postsynaptic structure	│ │ └─ modification of postsynaptic structure	GO:0099563	0.00023537	0.000732262	HGNC:3338;HGNC:1736;HGNC:4617;HGNC:667;HGNC:668;HGNC:11805	CTTN;CDC42;GSK3B;RHOA;RHOB;TIAM1	CTTN;CDC42;GSK3B;RHOA;RHOB;TIAM1
GO:0099159	I34	BP	regulation of modification of postsynaptic structure	│ │ ├─ regulation of modification of postsynaptic structure	GO:0099010	0.000201251	0.000732262	HGNC:1736;HGNC:4617;HGNC:667;HGNC:668	CDC42;GSK3B;RHOA;RHOB	CDC42;GSK3B;RHOA;RHOB
GO:0098885	I35	BP	modification of postsynaptic actin cytoskeleton	│ │ └─ modification of postsynaptic actin cytoskeleton	GO:0099010	0.0134415	0.0209091	HGNC:3338;HGNC:11805;HGNC:667	CTTN;TIAM1;RHOA	CTTN;TIAM1;RHOA
GO:1905274	I47	BP	regulation of modification of postsynaptic actin cytoskeleton	│ │ └─ regulation of modification of postsynaptic actin cytoskeleton	GO:0098885			HGNC:11805;HGNC:667	TIAM1;RHOA	TIAM1;RHOA
GO:0050807	I5	BP	regulation of synapse organization	│ ├─ regulation of synapse organization	GO:0050808			HGNC:6990	MECP2	MECP2
GO:0098918	I6	BP	structural constituent of synapse	│ ├─ structural constituent of synapse	GO:0050808	0.0592885	0.0721773	HGNC:17072;HGNC:4272;HGNC:2903	ERC1;GIT1;DLG4	ERC1;GIT1;DLG4
GO:0099181	I20	BP	structural constituent of presynapse	│ │ ├─ structural constituent of presynapse	GO:0098918			HGNC:17072	ERC1	ERC1
GO:0098882	I36	BP	structural constituent of active zone	│ │ │ ├─ structural constituent of active zone	GO:0099181			HGNC:17072	ERC1	ERC1
GO:0098699	I37	BP	structural constituent of presynaptic actin cytoskeleton	│ │ │ └─ structural constituent of presynaptic actin cytoskeleton	GO:0099181
GO:0099186	I21	BP	structural constituent of postsynapse	│ │ └─ structural constituent of postsynapse	GO:0098918			HGNC:4272;HGNC:2903	GIT1;DLG4	GIT1;DLG4
GO:0098973	I38	BP	structural constituent of postsynaptic actin cytoskeleton	│ │ ├─ structural constituent of postsynaptic actin cytoskeleton	GO:0099186
GO:0099184	I39	BP	structural constituent of postsynaptic intermediate filament cytoskeleton	│ │ ├─ structural constituent of postsynaptic intermediate filament cytoskeleton	GO:0099186
GO:0098879	I40	BP	structural constituent of postsynaptic specialization	│ │ ├─ structural constituent of postsynaptic specialization	GO:0099186			HGNC:4272	GIT1	GIT1
GO:0098919	I41	BP	structural constituent of postsynaptic density	│ │ └─ structural constituent of postsynaptic density	GO:0099186			HGNC:2903	DLG4	DLG4
GO:0150043	I7	BP	structural constituent of synapse-associated extracellular matrix	│ ├─ structural constituent of synapse-associated extracellular matrix	GO:0050808
GO:0099560	I8	BP	synapse adhesion between pre- and post-synapse	│ ├─ synapse adhesion between pre- and post-synapse	GO:0050808	0.0715686	0.0834967	HGNC:29317;HGNC:23319;HGNC:6876	LRRC4C;NTNG1;MAPK14	LRRC4C;NTNG1;MAPK14
GO:0099179	I22	BP	regulation of synaptic membrane adhesion	│ │ └─ regulation of synaptic membrane adhesion	GO:0099560			HGNC:6876	MAPK14	MAPK14
GO:0008039	I9	BP	synaptic target recognition	│ ├─ synaptic target recognition	GO:0050808			HGNC:12855	YWHAZ	YWHAZ
GO:0007416	I10	BP	synapse assembly	│ ├─ synapse assembly	GO:0050808			HGNC:2514;HGNC:9612	CTNNB1;PTK2B	CTNNB1;PTK2B
GO:0099054	I23	BP	presynapse assembly	│ │ ├─ presynapse assembly	GO:0007416
GO:0051963	I24	BP	regulation of synapse assembly	│ │ ├─ regulation of synapse assembly	GO:0007416			HGNC:2514	CTNNB1	CTNNB1
GO:1905606	I42	BP	regulation of presynapse assembly	│ │ │ ├─ regulation of presynapse assembly	GO:0051963
GO:0150052	I43	BP	regulation of postsynapse assembly	│ │ │ └─ regulation of postsynapse assembly	GO:0051963
GO:0098698	I25	BP	postsynaptic specialization assembly	│ │ ├─ postsynaptic specialization assembly	GO:0007416			HGNC:9612	PTK2B	PTK2B
GO:0099150	I44	BP	regulation of postsynaptic specialization assembly	│ │ │ ├─ regulation of postsynaptic specialization assembly	GO:0098698
GO:0097107	I45	BP	postsynaptic density assembly	│ │ │ └─ postsynaptic density assembly	GO:0098698			HGNC:9612	PTK2B	PTK2B
GO:0099151	I48	BP	regulation of postsynaptic density assembly	│ │ │ └─ regulation of postsynaptic density assembly	GO:0097107			HGNC:9612	PTK2B	PTK2B
GO:0097104	I26	BP	postsynaptic membrane assembly	│ │ └─ postsynaptic membrane assembly	GO:0007416
GO:0098883	I11	BP	synapse disassembly	│ ├─ synapse disassembly	GO:0050808			HGNC:1774	CDK5	CDK5
GO:1905806	I27	BP	regulation of synapse disassembly	│ │ └─ regulation of synapse disassembly	GO:0098883			HGNC:1774	CDK5	CDK5
GO:0060074	I12	BP	synapse maturation	│ ├─ synapse maturation	GO:0050808	0.0117278		HGNC:8590;HGNC:8592;HGNC:12855	PAK1;PAK3;YWHAZ	PAK1;PAK3;YWHAZ
GO:0090128	I28	BP	regulation of synapse maturation	│ │ └─ regulation of synapse maturation	GO:0060074	0.00737951	0.0129141	HGNC:8590;HGNC:8592;HGNC:12855	PAK1;PAK3;YWHAZ	PAK1;PAK3;YWHAZ
GO:0099558	I13	BP	maintenance of synapse structure	│ ├─ maintenance of synapse structure	GO:0050808
GO:0099559	I29	BP	maintenance of alignment of postsynaptic density and presynaptic active zone	│ │ ├─ maintenance of alignment of postsynaptic density and presynaptic active zone	GO:0099558
GO:0098880	I30	BP	maintenance of postsynaptic specialization structure	│ │ └─ maintenance of postsynaptic specialization structure	GO:0099558
GO:0099562	I46	BP	maintenance of postsynaptic density structure	│ │ └─ maintenance of postsynaptic density structure	GO:0098880
GO:0099187	I14	BP	presynaptic cytoskeleton organization	│ ├─ presynaptic cytoskeleton organization	GO:0050808			HGNC:15607	ARHGEF7	ARHGEF7
GO:0099140	I31	BP	presynaptic actin cytoskeleton organization	│ │ └─ presynaptic actin cytoskeleton organization	GO:0099187			HGNC:15607	ARHGEF7	ARHGEF7
GO:0099188	I15	BP	postsynaptic cytoskeleton organization	│ └─ postsynaptic cytoskeleton organization	GO:0050808	0.0292562		HGNC:15607;HGNC:9801;HGNC:9803	ARHGEF7;RAC1;RAC3	ARHGEF7;RAC1;RAC3
GO:0098974	I32	BP	postsynaptic actin cytoskeleton organization	│ ├─ postsynaptic actin cytoskeleton organization	GO:0099188	0.0193965	0.0285843	HGNC:15607;HGNC:9801;HGNC:9803	ARHGEF7;RAC1;RAC3	ARHGEF7;RAC1;RAC3
GO:0099190	I33	BP	postsynaptic spectrin-associated cytoskeleton organization	│ └─ postsynaptic spectrin-associated cytoskeleton organization	GO:0099188
SYNGO:metabolism	J1	BP	metabolism	├─ metabolism	SYNGO:synprocess	0.206965	0.206965	HGNC:3942;HGNC:8988;HGNC:12458;HGNC:10417	MTOR;PIN1;UBA52;RPS27A	MTOR;PIN1;UBA52;RPS27A
SYNGO:presyn_ATPmetabolic	J2	BP	ATP metabolic process in the presynapse	│ ├─ ATP metabolic process in the presynapse	SYNGO:metabolism
SYNGO:presyn_regulationATPmetabolic	J12	BP	regulation of ATP metabolic process in the presynapse	│ │ └─ regulation of ATP metabolic process in the presynapse	SYNGO:presyn_ATPmetabolic
SYNGO:postsyn_ATPmetabolic	J3	BP	ATP metabolic process in the postsynapse	│ ├─ ATP metabolic process in the postsynapse	SYNGO:metabolism
GO:0099546	J4	BP	protein catabolic process, modulating synaptic transmission	│ ├─ protein catabolic process, modulating synaptic transmission	SYNGO:metabolism
GO:0099574	J5	BP	regulation of protein catabolic process at synapse, modulating synaptic transmission	│ ├─ regulation of protein catabolic process at synapse, modulating synaptic transmission	SYNGO:metabolism
GO:0099576	J13	BP	regulation of protein catabolic process at postsynapse, modulating synaptic transmission	│ │ ├─ regulation of protein catabolic process at postsynapse, modulating synaptic transmission	GO:0099574
GO:0099575	J14	BP	regulation of protein catabolic process at presynapse, modulating synaptic transmission	│ │ └─ regulation of protein catabolic process at presynapse, modulating synaptic transmission	GO:0099574
GO:0099547	J6	BP	regulation of translation at synapse, modulating synaptic transmission	│ ├─ regulation of translation at synapse, modulating synaptic transmission	SYNGO:metabolism			HGNC:3942	MTOR	MTOR
GO:0099578	J15	BP	regulation of translation at postsynapse, modulating synaptic transmission	│ │ ├─ regulation of translation at postsynapse, modulating synaptic transmission	GO:0099547
GO:0099577	J16	BP	regulation of translation at presynapse, modulating synaptic transmission	│ │ └─ regulation of translation at presynapse, modulating synaptic transmission	GO:0099547
GO:0042135	J7	BP	neurotransmitter catabolic process	│ ├─ neurotransmitter catabolic process	SYNGO:metabolism
GO:0140246	J8	BP	protein catabolic process at synapse	│ ├─ protein catabolic process at synapse	SYNGO:metabolism			HGNC:8988	PIN1	PIN1
GO:0140247	J17	BP	protein catabolic process at presynapse	│ │ ├─ protein catabolic process at presynapse	GO:0140246
GO:0140251	J21	BP	regulation protein catabolic process at presynapse	│ │ │ └─ regulation protein catabolic process at presynapse	GO:0140247
GO:0140249	J18	BP	protein catabolic process at postsynapse	│ │ └─ protein catabolic process at postsynapse	GO:0140246			HGNC:8988	PIN1	PIN1
GO:0140252	J22	BP	regulation protein catabolic process at postsynapse	│ │ └─ regulation protein catabolic process at postsynapse	GO:0140249			HGNC:8988	PIN1	PIN1
GO:0042136	J9	BP	neurotransmitter biosynthetic process	│ ├─ neurotransmitter biosynthetic process	SYNGO:metabolism
GO:0140241	J10	BP	translation at synapse	│ ├─ translation at synapse	SYNGO:metabolism			HGNC:12458;HGNC:10417	UBA52;RPS27A	UBA52;RPS27A
GO:0140236	J19	BP	translation at presynapse	│ │ ├─ translation at presynapse	GO:0140241			HGNC:12458;HGNC:10417	UBA52;RPS27A	UBA52;RPS27A
GO:0140242	J20	BP	translation at postsynapse	│ │ └─ translation at postsynapse	GO:0140241			HGNC:12458;HGNC:10417	UBA52;RPS27A	UBA52;RPS27A
GO:0140245	J23	BP	regulation of translation at postsynapse	│ │ └─ regulation of translation at postsynapse	GO:0140242
GO:0140235	J11	BP	RNA polyadenylation at postsynapse	│ └─ RNA polyadenylation at postsynapse	SYNGO:metabolism
SYNGO:transport	K1	BP	transport	└─ transport	SYNGO:synprocess			HGNC:3014	DPYSL2	DPYSL2
GO:0008088	K2	BP	axo-dendritic transport	├─ axo-dendritic transport	SYNGO:transport
GO:0098930	K7	BP	axonal transport	│ ├─ axonal transport	GO:0008088
GO:0008089	K13	BP	anterograde axonal transport	│ │ ├─ anterograde axonal transport	GO:0098930
GO:0099641	K21	BP	anterograde axonal protein transport	│ │ │ ├─ anterograde axonal protein transport	GO:0008089
GO:0140231	K22	BP	anterograde axonal transport of neurotransmitter receptor complex	│ │ │ └─ anterograde axonal transport of neurotransmitter receptor complex	GO:0008089
GO:0099088	K14	BP	axonal transport of messenger ribonucleoprotein complex	│ │ └─ axonal transport of messenger ribonucleoprotein complex	GO:0098930
GO:0098935	K8	BP	dendritic transport	│ └─ dendritic transport	GO:0008088
GO:0098937	K15	BP	anterograde dendritic transport	│ ├─ anterograde dendritic transport	GO:0098935
GO:0098971	K23	BP	anterograde dendritic transport of neurotransmitter receptor complex	│ │ └─ anterograde dendritic transport of neurotransmitter receptor complex	GO:0098937
GO:0098939	K16	BP	dendritic transport of mitochondrion	│ ├─ dendritic transport of mitochondrion	GO:0098935
GO:0098961	K17	BP	dendritic transport of ribonucleoprotein complex	│ └─ dendritic transport of ribonucleoprotein complex	GO:0098935
GO:0098963	K24	BP	dendritic transport of messenger ribonucleoprotein complex	│ └─ dendritic transport of messenger ribonucleoprotein complex	GO:0098961
GO:0098964	K27	BP	anterograde dendritic transport of messenger ribonucleoprotein complex	│ └─ anterograde dendritic transport of messenger ribonucleoprotein complex	GO:0098963
GO:0099514	K3	BP	synaptic vesicle cytoskeletal transport	├─ synaptic vesicle cytoskeletal transport	SYNGO:transport
GO:0099517	K9	BP	synaptic vesicle transport along microtubule	│ └─ synaptic vesicle transport along microtubule	GO:0099514
GO:0048490	K18	BP	anterograde synaptic vesicle transport	│ └─ anterograde synaptic vesicle transport	GO:0099517
GO:1903742	K25	BP	regulation of anterograde synaptic vesicle transport	│ └─ regulation of anterograde synaptic vesicle transport	GO:0048490
GO:0099090	K4	BP	synaptic vesicle recycling via endosome	├─ synaptic vesicle recycling via endosome	SYNGO:transport
GO:0099158	K10	BP	regulation of recycling endosome localization within postsynapse	│ └─ regulation of recycling endosome localization within postsynapse	GO:0099090
GO:0099089	K5	BP	establishment of endoplasmic reticulum localization to postsynapse	├─ establishment of endoplasmic reticulum localization to postsynapse	SYNGO:transport
GO:0099637	K6	BP	neurotransmitter receptor transport	└─ neurotransmitter receptor transport	SYNGO:transport
GO:0098877	K11	BP	neurotransmitter receptor transport to plasma membrane	├─ neurotransmitter receptor transport to plasma membrane	GO:0099637
GO:0098969	K19	BP	neurotransmitter receptor transport to postsynaptic membrane	│ ├─ neurotransmitter receptor transport to postsynaptic membrane	GO:0098877
GO:0099639	K20	BP	neurotransmitter receptor transport, endosome to plasma membrane	│ └─ neurotransmitter receptor transport, endosome to plasma membrane	GO:0098877
GO:0098887	K26	BP	neurotransmitter receptor transport, endosome to postsynaptic membrane	│ └─ neurotransmitter receptor transport, endosome to postsynaptic membrane	GO:0099639
GO:0099152	K28	BP	regulation of neurotransmitter receptor transport, endosome to postsynaptic membrane	│ └─ regulation of neurotransmitter receptor transport, endosome to postsynaptic membrane	GO:0098887
GO:0098943	K12	BP	neurotransmitter receptor transport, postsynaptic endosome to lysosome	└─ neurotransmitter receptor transport, postsynaptic endosome to lysosome	GO:0099637
